# Supplementary material for: Visual outcomes of dense pediatric cataract surgery in eastern China
Source: PLoS One. 2017 Jul 3;12(7):e0180166. doi: 10.1371/journal.pone.0180166 (PMC5495382; doi:10.1371/journal.pone.0180166)
Supplement: S1 Table — (XLSX) [file pone.0180166.s001.xlsx]

## Sheet: Sheet1
	Patient No.	Sex		age at detect abnormality	mo	age at diagnosis	mo	Age at lensectomy（OD）	Age at lensectomy（OS）	mo	follow-up	mo	preoperative visual acuity(OD)	preoperative visual acuity(OS)	BCVA(OD)	BCVA(OS)	BCVA(OU)	NO. of affected eyes	affected eyes	bilateral surgery simutaneously	infected or not		Anterior capsule	posterior capsule	anterior vitrectomy		postoperative complications(od)	postoperative complications(os)	time of detect abnormality	time of treatment	treatment	curative effect	postoperative complications(od)	postoperative complications(os)	time of detect abnormality	time of treatment	treatment	curative effect	postoperative complications(od)	postoperative complications(os)	time of detect abnormality	time of treatment	treatment	curative effect			IOL status	age at time of IOL implantation	mo
	1	male	1	13m	13	23m	23	720d	720d	24	4y+0.5m	48.5	can't follow the light	follow the sight	0.2	>0.4	>0.4	1	od	not necessary	not		continuous capsule capsulorhexis	continuous capsule capsulorhexis	yes		Primary IOL implantation																				Primary IOL implantation	2y	24
	2	male	1	3y	36	3y	36		3y	36	4y+8m	56	normal	uncooperate	1	0.4	1	1	os	not necessary	not		continuous capsule capsulorhexis	continuous capsule capsulorhexis	yes		Primary IOL implantation																				Primary IOL implantation	3y	36
	3	male	1	4y	48	4y	48		4y	48	3y+1m	37	1	0.05	1	0.1		1	os	not necessary	not		continuous capsule capsulorhexis	continuous capsule capsulorhexis	yes		Primary IOL implantation																				Primary IOL implantation	4y	48
	4	male	1	4y+3/12	51	4y+3/12	51	4.5y		54	2.5y	30	0.1	1	0.5	1		1	od	not necessary	not		continuous capsule capsulorhexis	continuous capsule capsulorhexis	yes		Primary IOL implantation																				Primary IOL implantation	4.5y	54
	5	male	1	14m	14	16m	16	16m		16	9.5m	9.5	uncooperate	uncooperate	uncooperate	uncooperate		1	od	not necessary	not		continuous capsule capsulorhexis	continuous capsule capsulorhexis	yes		Primary IOL implantation																				Primary IOL implantation	16m	16
	6	male	1	7m	7	7m	7	8m		8	8.5m	8.5	uncooperate	uncooperate	uncooperate	uncooperate		1	od	not necessary	not		continuous capsule capsulorhexis	continuous capsule capsulorhexis	yes		Primary IOL implantation																				Primary IOL implantation	8m	8
	7	male	1	15m	15	15m	15		17m	17	8m	8	uncooperate	uncooperate	0	uncooperate		1	os	not necessary	not		continuous capsule capsulorhexis	continuous capsule capsulorhexis	yes		Primary IOL implantation																				Primary IOL implantation	17m	17
	8	male	1	8y	96	8y	96		8y	96	2y+1.5m	25.5	0.8	0.3	1	0.7		1	os	not necessary	not		continuous capsule capsulorhexis	continuous capsule capsulorhexis	no		Primary IOL implantation																				Primary IOL implantation	8y	96
	9	male	1	3y	36	6y	72	6y		72	6y	72	uncooperate	uncooperate	0.6	1		1	od	not necessary	not		continuous capsule capsulorhexis	continuous capsule capsulorhexis	yes		Primary IOL implantation																				Primary IOL implantation	6y	72
	10	male	1	7y	84	7y	84	7y		84	4y	48	0.3	1	1	1		1	od	not necessary	not		continuous capsule capsulorhexis	continuous capsule capsulorhexis	yes		Primary IOL implantation																				Primary IOL implantation	7y	84
	11	female	2	1.5y	18	1.5y	18		1.5y	18	2y+7m	31	uncooperate	uncooperate	0	0.1		1	os	not necessary	not		continuous capsule capsulorhexis	continuous capsule capsulorhexis	yes		Primary IOL implantation																				Primary IOL implantation	1.5y	18
	12	female	2	5/12y	5	2y	24		2y	24	3y+8.5m	44.5	uncooperate	uncooperate	1	0.6		1	os	not necessary	not		continuous capsule capsulorhexis	continuous capsule capsulorhexis	yes		Primary IOL implantation																				Primary IOL implantation	2y	24
	13	female	2	4y	48	4y	48		4y	48	2y+5m	29	0.7	0.05	0.9	0.06		1	os	not necessary	not		continuous capsule capsulorhexis	continuous capsule capsulorhexis	yes		Primary IOL implantation																				Primary IOL implantation	4y	48
	14	female	2	6y	72	6y	72		6y	72	3y+8m	44	0.8	0.4	1	0.5		1	os	not necessary	not		continuous capsule capsulorhexis	continuous capsule capsulorhexis	no		Primary IOL implantation																				Primary IOL implantation	6y	72
	15	female	2	21m	21	21m	21		21m	21	7m	7	uncooperate	uncooperate	1	0.15		1	os	not necessary	not		continuous capsule capsulorhexis	continuous capsule capsulorhexis	yes		Primary IOL implantation																				Primary IOL implantation	21m	21
	16	female	2	12m	12	24m	24	28m		28	2y	24	uncooperate	uncooperate	0.5	0.8		1	od	not necessary	not		continuous capsule capsulorhexis	continuous capsule capsulorhexis	yes		Primary IOL implantation																				Primary IOL implantation	28m	28
	17	female	2	8m	8	8m	8		12m	12	8m	8	uncooperate	uncooperate	uncooperate	uncooperate		1	os	not necessary	not		continuous capsule capsulorhexis	continuous capsule capsulorhexis	yes		Primary IOL implantation																				Primary IOL implantation	12m	12
	18	female	2	1y	12	2y	24		2y	24	10m	10	uncooperate	uncooperate	0	uncooperate		1	os	not necessary	not		continuous capsule capsulorhexis	continuous capsule capsulorhexis	yes		Primary IOL implantation																				Primary IOL implantation	2y	24
	19	female	2	2.5y	30	2.5y	30	2.5y		30	1y+8.5m	20.5	uncooperate	uncooperate	0.1	0.7		1	od	not necessary	not		continuous capsule capsulorhexis	continuous capsule capsulorhexis	yes		Primary IOL implantation																				Primary IOL implantation	2.5y	30
	20	male	1	70d	2.3	70d	2.3	2.5m		2.5	2y+11m	35	can't follow the sight	follow the light	0.3	0		1	od	not necessary	not		continuous capsule capsulorhexis	continuous capsule capsulorhexis	yes		pupil adhesion	none	5w after surgery	immediately	drug	good	none	none	none	none	none	none	none	none	none	none	none	none			Secondary IOL implantation	2.5y	30
	21	male	1	0	0	0	0		8/12y	8	4y+10m	58	0	can't follow the light	0	0.1		1	os	not necessary	not		continuous capsule capsulorhexis	continuous capsule capsulorhexis	yes		none	none	none	none	none	none	none	none	none	none	none	none	none	none	none	none	none	none			Secondary IOL implantation	1+11/12y	23
	22	female	2	10d	0.33	52d	1.71	96d		3.15	5.5y	66	uncooperate	0	0.1	0.8		1	od	not necessary	not		continuous capsule capsulorhexis	continuous capsule capsulorhexis	yes		PCO	none	half a year after surgery	immediately	surgery	good	none	none	none	none	none	none	none	none	none	none	none	none			Secondary IOL implantation	9m	9
	23	female	2	71d	2.33	88d	2.89		125d	4.1	3y+8m	44	uncooperate	uncooperate	0	0.1		1	os	not necessary	not		continuous capsule capsulorhexis	continuous capsule capsulorhexis	yes		none	none	none	none	none	none	none	none	none	none	none	none	none	none	none	none	none	none			Secondary IOL implantation	20m	20
	24	female	2	8m	8	8m	8	8m		8	2y+4m	28	uncooperate	0	0.12	0		1	od	not necessary	not		continuous capsule capsulorhexis	continuous capsule capsulorhexis	yes		Decentralization of the pupil	none	7mo after surgery	immediately	surgery	good	none	none	none	none	none	none	none	none	none	none	none	none			Secondary IOL implantation	1+5/12y	17
	25	male	1	1d	0.32	37d	1.19		1.5m	1.5	2y+8m	32	follow the light	can't follow the light	0	0.3		1	os	not necessary	not		continuous capsule capsulorhexis	continuous capsule capsulorhexis	yes		none	temporary intraocular hypertension	1day after surgery	1day after surgery	drug	good	none	none	none	none	none	none	none	none	none	none	none	none			Aphakia
	26	male	1	0.5m	0.5	3m	3		3m+6d	3.2	2.5y	30	uncooperate	uncooperate	0	0.12		1	os	not necessary	not		continuous capsule capsulorhexis	continuous capsule capsulorhexis	yes		none	none	none	none	none	none	none	none	none	none	none	none	none	none	none	none	none	none			Aphakia
	27	female	2	1m	1	1m	1		2m	2	2y+9m	33	normal	can't follow the sight	0	0.08		1	os	not necessary	not		continuous capsule capsulorhexis	continuous capsule capsulorhexis	yes		none	pupil adhesion+Secondary membrane	2w after surgery	immediately	drug	on the mend	none	none	none	none	none	none	none	none	none	none	none	none			Aphakia
	28	female	2	8m	8	8m	8	9m+11d		9.37	6m	6	uncooperate	uncooperate	uncooperate	uncooperate		1	od	not necessary	not		continuous capsule capsulorhexis	continuous capsule capsulorhexis	yes		none	none	none	none	none	none	none	none	none	none	none	none	none	none	none	none	none	none			Aphakia
	29	female	2	5m+22d	5.73	5m+22d	5.73		7m+22d	7.73	7.5m	7.5	uncooperate	uncooperate	uncooperate	uncooperate		1	os	not necessary	not		continuous capsule capsulorhexis	continuous capsule capsulorhexis	yes		none	none	none	none	none	none	none	none	none	none	none	none	none	none	none	none	none	none			Aphakia
Nystagmus+Strabismus(OU)	30	male	1	3m	3	3m	3	1.5y	1.5y	18	3y+5.5m	41.5	can't follow the light	can't follow the light	0.08	0.1	0.1	2	ou	yes	not		continuous capsule capsulorhexis	continuous capsule capsulorhexis	yes		Primary IOL implantation																				Primary IOL implantation	1y	12
	31	male	1	3.5y	42	3.5y	42	3.5y	3.5y	42	2y+11m	35	uncooperate	uncooperate	0.4	0.2	0.4	2	ou	no	not		continuous capsule capsulorhexis	continuous capsule capsulorhexis	yes		Primary IOL implantation																				Primary IOL implantation	3.5y	42
	32	male	1	4y	48	4y	48	4y	4y	48	3y+11m	47	0.1	0.1	0.4	0.5	0.5	2	ou	yes	not		continuous capsule capsulorhexis	continuous capsule capsulorhexis	yes		Primary IOL implantation																				Primary IOL implantation	4y	48
	33	male	1	3y	36	4y+8/12	56	4y+8/12	4y+8/12	56	4y+9m	57	0.2	0.2	0.7	0.7	0.8	2	ou	no	not		continuous capsule capsulorhexis	continuous capsule capsulorhexis	yes		Primary IOL implantation																				Primary IOL implantation	4y+8/12	56
	34	male	1	7y	84	7y	84	7y	7y	84	2y+10.5m	34.5	0.6	light perception	0.7	0.5	0.7	2	ou	yes	not		continuous capsule capsulorhexis	continuous capsule capsulorhexis	yes		Primary IOL implantation																				Primary IOL implantation	7y	84
	35	male	1	0	0	8y	96	8y	8y	96	4y+10.5m	58.5	0.5	0.5	0.9	1	1	2	ou	no	not		continuous capsule capsulorhexis	intact	no		Primary IOL implantation																				Primary IOL implantation	8y	96
	36	male	1	8y	96	8y	96	8y	8y	96	2y	24	0.4	0.1	1	1	1	2	ou	no	not		continuous capsule capsulorhexis	continuous capsule capsulorhexis	yes		Primary IOL implantation																				Primary IOL implantation	8y	96
	37	male	1	6y	72	6y	72	6y	6y	72	15m	15	uncooperate	uncooperate	0.4	0.5	0.5	2	ou	no	not		continuous capsule capsulorhexis	continuous capsule capsulorhexis	yes		Primary IOL implantation																				Primary IOL implantation	6y	72
	38	male	1	6y	72	6y	72	8y	6y	72	4.5y	54	0.5	0.4	0.7	0.5	0.7	2	ou	no	not		continuous capsule capsulorhexis	continuous capsule capsulorhexis	no		Primary IOL implantation																				Primary IOL implantation	6y	72
	39	female	2	2y	24	2.5y	30	2.5y	2.5y	2.5	3y+5m	41	can't follow the sight	can't follow the sight	0.28	0.1	0.28	2	ou	no	not		continuous capsule capsulorhexis	continuous capsule capsulorhexis	yes		Primary IOL implantation																				Primary IOL implantation	2.5y	30
Strabismus(OS)	40	female	2	6m	6	6m	6	1.5y	1.5y	18	2y+7m	31	uncooperate	uncooperate	0.15	0.04	0.15	2	ou	no	not		continuous capsule capsulorhexis	continuous capsule capsulorhexis	yes		Primary IOL implantation																				Primary IOL implantation	1.5y	18
	41	female	2	2y	24	2y	24	2y	2y	24	2y+10.5m	34.5	uncooperate	uncooperate	0.4	0.4	0.4	2	ou	no	not		continuous capsule capsulorhexis	continuous capsule capsulorhexis	yes		Primary IOL implantation																				Primary IOL implantation	2y	24
	42	female	2	6y	72	6y	72	6y	6y	72	4.5y	54	0.2	0.3	1	1	1	2	ou	yes	not		continuous capsule capsulorhexis	continuous capsule capsulorhexis	no		Primary IOL implantation																				Primary IOL implantation	6y	72
	43	female	2	12m	12	2y	24	25m	25m	25	6.5m	6.5	follow the light	follow the light	uncooperate	uncooperate	uncooperate	2	ou	yes	not		continuous capsule capsulorhexis	continuous capsule capsulorhexis	yes		Primary IOL implantation																				Primary IOL implantation	25m	25
	44	female	2	1m	1	5y+8m	68	5y+8m	5y+8m	68	1y	12	0.08	0.04	0.1	0.1	0.1	2	ou	no	not		continuous capsule capsulorhexis	continuous capsule capsulorhexis	no		Primary IOL implantation																				Primary IOL implantation	5y+8m	68
	45	female	2	19m	19	19	19	23.5m	19m	21.25	7m	7	FC/2m	FC/2m	0.4	0.5	0.5	2	ou	no	not		continuous capsule capsulorhexis	continuous capsule capsulorhexis	yes		Primary IOL implantation																				Primary IOL implantation	21.25m	21.25
	46	female	2	6y	72	7y	84	7y	7y	84	3y+4.5m	40.5	0.4	0.5	0.6	0.6	0.6	2	ou	no	not		continuous capsule capsulorhexis	continuous capsule capsulorhexis	no		Primary IOL implantation																				Primary IOL implantation	7y	84
	47	female	2	5y	60	5y	60	5y	5y	60	4y+7.5m	55.5	0.02	0.02	0.4	0.1	0.4	2	ou	no	not		continuous capsule capsulorhexis	continuous capsule capsulorhexis	yes		Primary IOL implantation																				Primary IOL implantation	5y	60
	48	female	2	5y	60	5y	60	5y	5y	60	5y	60	uncooperate	uncooperate	0.7	0.7	0.7	2	ou	yes	not		continuous capsule capsulorhexis	continuous capsule capsulorhexis	yes		Primary IOL implantation																				Primary IOL implantation	5y	60
	49	male	1	40d	1.31	40d	1.31	40d	40d	1.31	6y+3m	75	uncooperate	uncooperate	0.2	0.2	0.25	2	ou	yes	not		continuous capsule capsulorhexis	continuous capsule capsulorhexis	yes		PCO	PCO	1.41mo after surgery	after 2 years	surgery	good	pupil adhesion	pupil adhesion	uncertainty	operate with IOL implantation simutaneously	surgery	good	none	none	none	none	none	none			Secondary IOL implantation	3.5y	42
	50	male	1	57d	1.87	67d	2.2	69d	69d	2.26	7y+10m	94	uncooperate	uncooperate	0.4	0.5	0.5	2	ou	yes	not		continuous capsule capsulorhexis	continuous capsule capsulorhexis	yes		none	none	none	none	none	none	none	none	none	none	none	none	none	none	none	none	none	none			Secondary IOL implantation	7y	84
PCO(OU)	51	male	1	2d	0.07	2m	2	2.5m	2.5m	2.5	2y+9m	33	uncooperate	uncooperate	0.15	0.15	0.15	2	ou	yes	not		continuous capsule capsulorhexis	continuous capsule capsulorhexis	yes		none	none	none	none	none	none	none	none	none	none	none	none	none	none	none	none	none	none			Secondary IOL implantation	2+2/12y	26
	52	male	1	0	0	at birth	0	3/12y	3/12y	3	5y+10m	70	can't follow the sight	can't follow the sight	0.35	0.35	0.4	2	ou	yes	not		continuous capsule capsulorhexis	continuous capsule capsulorhexis	yes		none	none	none	none	none	none	none	none	none	none	none	none	none	none	none	none	none	none			Secondary IOL implantation	2.5y	30
IOL decentration+Strabismus（OS)，PCO(OU)	53	male	1	55d	1.8	3/12y	3	3/12y	3/12y	3	5y	60	can't follow the sight	can't follow the sight	0.3	0.23	0.3	2	ou	yes	not		continuous capsule capsulorhexis	continuous capsule capsulorhexis	yes		Secondary membrane	none	2mo after surgery	immediately	surgery	good	PCO	PCO	8mo after surgery	none	drug	good	PCO	PCO	1.5y after surgery	2.5y after surgery	drug	good			Secondary IOL implantation	2.5y	30
Strabismus(OS),Severely	54	male	1	0	0	3.5/12y	3.5	3.5/12y	3.5/12y	3.5	8y+9.5m	105.5	uncooperate	uncooperate	0.15	0.04	0.15	2	ou	yes	not		continuous capsule capsulorhexis	continuous capsule capsulorhexis	no		none	none	none	none	none	none	none	none	none	none	none	none	none	none	none	none	none	none			Secondary IOL implantation	2y	24
Nystagmus	55	male	1	2/12y	2	3/12y	3	3.5/12y	3.5/12y	3.5	5y+1m	61	uncooperate	uncooperate	0.08	0.08	0.1	2	ou	yes	not		envelope capsulotomy	continuous capsule capsulorhexis	yes		none	PCO	2mo after surgery	9.5mo after surgery	surgery	good	none	PCO	before IOL implantation	operate with IOL implantation simutaneously	surgery	good	none	none	none	none	none	none			Secondary IOL implantation	2y	24
Strabismus(OS)+Nystagmus	56	male	1	8d	0.27	38d	1.27	117d	117d	3.84	6y+10.5m	82.5	can't follow the light	can't follow the light	0.3	0.15	0.3	2	ou	yes	not		continuous capsule capsulorhexis	continuous capsule capsulorhexis	yes		none	Decentralization of the pupil	1y after surgery	none	observation	poor	none	none	none	none	none	none	none	none	none	none	none	none			Secondary IOL implantation	6y	72
Strabismus(OS)	57	male	1	53d	1.74	114d	3.74	120d	116d	4	7+5.5m	89.5	follow the light	follow the light	0.3	0.1	0.3	2	ou	no	not		continuous capsule capsulorhexis	continuous capsule capsulorhexis	yes		Decentralization of the pupil	none	half a year after surgery	immediately	observation	not obvious	none	none	none	none	none	none	none	none	none	none	none	none			Secondary IOL implantation	3+11/12y	47
	58	male	1	3m	3	4m	4	4m	4m	4	4y+1m	49	can't follow the sight	can't follow the sight	0.12	0.12	0.15	2	ou	yes	not		continuous capsule capsulorhexis	continuous capsule capsulorhexis	yes		none	none	none	none	none	none	none	none	none	none	none	none	none	none	none	none	none	none			Secondary IOL implantation	3y+1/12	37
	59	male	1	3m	3	4m	4	4m	4m	4	4y+1m	49	can't follow the sight	can't follow the sight	0.15	0.15	0.2	2	ou	yes	not		continuous capsule capsulorhexis	continuous capsule capsulorhexis	yes		none	none	none	none	none	none	none	none	none	none	none	none	none	none	none	none	none	none			Secondary IOL implantation	3y+1/12	37
	60	male	1	3/12y+7d	3.23	3/12y+21d	3.7	4/12y	4/12y	4	2y+11m	35	can't follow the sight	can't follow the sight	0.2	0.2	0.2	2	ou	yes	not		continuous capsule capsulorhexis	continuous capsule capsulorhexis	yes		corneal edema	corneal edema	1day after surgery	1d after surgery	drug	good	none	none	none	none	none	none	none	none	none	none	none	none			Secondary IOL implantation	2+2/12y	26
Nystagmus,cured by surgery	61	male	1	4/12y	4	4.5/12y	4.5	4.5/12y	4.5/12y	4.5	7y+4m	88	follow the light	follow the light	0.1	0.1	0.15	2	ou	yes	not		continuous capsule capsulorhexis	continuous capsule capsulorhexis	yes		none	none	none	none	none	none	none	none	none	none	none	none	none	none	none	none	none	none			Secondary IOL implantation	3+9/12y	45
	62	male	1	0	0	at birth	0	150d	150d	5	6y+5m	77	can't follow the light	can't follow the light	0.2	0.2	0.2	2	ou	yes	not		continuous capsule capsulorhexis	continuous capsule capsulorhexis	yes		PCO	none	52d after surgery	52d after surgery	drug	good	none	none	none	none	none	none	none	none	none	none	none	none			Secondary IOL implantation	3y	36
	63	male	1	2m	2	3m	3	5.5m	5.5m	5.5	3.6y	42	uncooperate	uncooperate	0.2	0.25	0.4	2	ou	yes	not		continuous capsule capsulorhexis	continuous capsule capsulorhexis	yes		none	none	none	none	none	none	none	none	none	none	none	none	none	none	none	none	none	none			Secondary IOL implantation	2+9/12y	33
PCO(OS),cured by surgery	64	male	1	4/12y	4	5.5/12y	5.5	5.5/12y	5.5/12y	5.5	4y+8m	56	follow the sight	follow the sight	0.28	0.15	0.28	2	ou	yes	not		continuous capsule capsulorhexis	continuous capsule capsulorhexis	yes		none	PCO	2mo after surgery	8mo after surgery	surgery	good	none	none	none	none	none	none	none	none	none	none	none	none			Secondary IOL implantation	1+2/12y	14
Strabismus(OD)+PCO(OU)+Nystagmus	65	male	1	2.5/12y	2.5	6/12y	6	6/12y	2.5/12y	6	3y+9m	45	can't follow the sight	can't follow the sight	0.08	0.1	0.1	2	ou	yes	not		continuous capsule capsulorhexis	continuous capsule capsulorhexis	yes		PCO	PCO	uncertainty	1y after surgery	drug	poor	none	none	none	none	none	none	none	none	none	none	none	none			Secondary IOL implantation	1+7/12y	19
Nystagmus	66	male	1	3/12y	3	6/12y	6	6/12y	6/12y	6	5y+4m	64	can't follow the sight	can't follow the sight	0.15	0.2	0.2	2	ou	yes	not		continuous capsule capsulorhexis	continuous capsule capsulorhexis	yes		none	none	none	none	none	none	none	none	none	none	none	none	none	none	none	none	none	none			Secondary IOL implantation	2.5y	30
	67	male	1	3/12y	3	3/12y	3	6/12y	6/12y	6	8y+3.5m	99.5	uncooperate	uncooperate	0.1	0.05	0.16	2	ou	yes	not		continuous capsule capsulorhexis	continuous capsule capsulorhexis	yes		Secondary membrane	Secondary membrane	1day after surgery	immediately	surgery	good	none	none	none	none	none	none	none	none	none	none	none	none			Secondary IOL implantation	3y	36
	68	male	1	5.5/12y	5.5	6/12y	6	6/12y	6/12y	6	7y+7m	91	follow the light	follow the light	0.15	0.1	0.15	2	ou	yes	not		continuous capsule capsulorhexis	continuous capsule capsulorhexis	yes		none	none	none	none	none	none	none	none	none	none	none	none	none	none	none	none	none	none			Secondary IOL implantation	4y	48
	69	male	1	0	0	9m	9	9m	9m	9	2y+7m	31	uncooperate	uncooperate	0.12	0.1	0.15	2	ou	yes	not		continuous capsule capsulorhexis	continuous capsule capsulorhexis	yes		none	none	none	none	none	none	none	none	none	none	none	none	none	none	none	none	none	none			Secondary IOL implantation	2+3/12y	27
	70	male	1	1y	12	1y	12	1y	1y	12	8y	96	uncooperate	uncooperate	0.3	0.2	0.3	2	ou	yes	not		continuous capsule capsulorhexis	continuous capsule capsulorhexis	yes		none	none	none	none	none	none	none	none	none	none	none	none	none	none	none	none	none	none			Secondary IOL implantation	4y	48
	71	male	1	1.5y	18	1.5y	18	1.5y	1.5y	18	8y+8m	104	uncooperate	uncooperate	0.1	0.1	0.12	2	ou	yes	not		continuous capsule capsulorhexis	continuous capsule capsulorhexis	yes		PCO	PCO	uncertainty	uncertainty	surgery	good	none	none	none	none	none	none	none	none	none	none	none	none			Secondary IOL implantation	2.5y	30
Nystagmus	72	male	1	<3/12y	2.8	3y	36	3y	3y	36	5y+8m	68	can't follow the light	can't follow the light	0.05	0.05	0.1	2	ou	yes	not		continuous capsule capsulorhexis	continuous capsule capsulorhexis	yes		PCO	PCO	uncertainty	uncertainty	surgery	good	Glaucoma？	Glaucoma？	uncertainty	uncertainty	observation	poor	none	none	none	none	none	none			Secondary IOL implantation	6y	72
	73	male	1	7m	7	7m	7	8m	8m	8	1y+9m	21	uncooperate	uncooperate	uncooperate	uncooperate	uncooperate	2	ou	yes	not		continuous capsule capsulorhexis	continuous capsule capsulorhexis	yes		none	Decentralization of the pupil	1mo after surgery	4mo after surgery	surgery	good	none	none	none	none	none	none	none	none	none	none	none	none			Secondary IOL implantation	12m	12
	74	male	1	2.3m	2.3	2.3m	2.3	2.5m	2.5m	2.5	2y	24	uncooperate	uncooperate	uncooperate	uncooperate	uncooperate	2	ou	yes	not		continuous capsule capsulorhexis	continuous capsule capsulorhexis	yes		none	none	none	none	none	none	none	none	none	none	none	none	none	none	none	none	none	none			Secondary IOL implantation	20.5m	20.5
Nystagmus,Long term	75	male	1	14m	14	14m	14	14m	14m	14	8y+10m	106	uncooperate	uncooperate	0.1	0.1	0.12	2	ou	yes	not		continuous capsule capsulorhexis	continuous capsule capsulorhexis	yes		none	none	none	none	none	none	none	none	none	none	none	none	none	none	none	none	none	none			Secondary IOL implantation	4y	48
Strabismus(OU)+Nystagmus	76	male	1	3.5m	3.5	4m	4	4m	4m	4	9y+8m	116	uncooperate	uncooperate	0.08	0.08	0.1	2	ou	yes	not		continuous capsule capsulorhexis	continuous capsule capsulorhexis	yes		none	none	none	none	none	none	none	none	none	none	none	none	none	none	none	none	none	none			Secondary IOL implantation	4y	48
	77	male	1	0	0	1.5m	1.5	54d	54d	1.8	2y+2m	26	uncooperate	uncooperate	0.08	0.08	0.1	2	ou	yes	not		continuous capsule capsulorhexis	continuous capsule capsulorhexis	yes		none	none	none	none	none	none	none	none	none	none	none	none	none	none	none	none	none	none			Secondary IOL implantation	2y	24
	78	male	1	2m	2	3m	3	3m	3m	3	6y+4m	76	uncooperate	uncooperate	0.5	0.5	0.5	2	ou	yes	not		continuous capsule capsulorhexis	continuous capsule capsulorhexis	yes		none	none	none	none	none	none	none	none	none	none	none	none	none	none	none	none	none	none			Secondary IOL implantation	4y	48
Decentralization of the pupil+Strabismus（OS）	79	male	1	2m	2	2.5m	2.5	2.5m	2.5m	2.5	6y+8m	80	follow the light	follow the light	0.3	0.15	0.3	2	ou	yes	not		continuous capsule capsulorhexis	continuous capsule capsulorhexis	yes		none	none	none	none	none	none	none	none	none	none	none	none	none	none	none	none	none	none			Secondary IOL implantation	3y	36
PCO(OD)	80	female	2	7w	1.75	10w	2.5	10w	10w	2.5	4y	48	can't follow the sight	can't follow the sight	0.4	0.4	0.5	2	ou	yes	not		continuous capsule capsulorhexis	continuous capsule capsulorhexis	yes		none	pupil adhesion	uncertainty	1y after surgery	observation	not obvious	none	none	none	none	none	none	none	none	none	none	none	none			Secondary IOL implantation	2+7/12y	31
Pupil decentration(OU)+PCO(OU)+Nystagmus	81	female	2	99d	3.25	99d	3.25	99d	99d	3.25	4y+7m	55	uncooperate	uncooperate	0.16	0.16	0.2	2	ou	yes	not		continuous capsule capsulorhexis	continuous capsule capsulorhexis	yes		none	PCO	uncertainty	operate with IOL implantation simutaneously	surgery	good	none	pupil adhesion	uncertainty	operate with IOL implantation simutaneously	surgery	good	none	none	none	none	none	none			Secondary IOL implantation	2+2/12y	26
	82	female	2	2/12y	2	3/12y	3	3/12y+8d	3/12y+8d	3.26	3y+7m	43	can't follow the light	can't follow the light	0.3	0.3	0.4	2	ou	yes	not		continuous capsule capsulorhexis	continuous capsule capsulorhexis	yes		none	none	none	none	none	none	none	none	none	none	none	none	none	none	none	none	none	none			Secondary IOL implantation	2y	24
PCO(OD)+ Pupil decentration(OS)+IOL decentration(OU)+Nystagmus	83	female	2	4m	4	4m	4	4m	4m	4	9.5m	9.5	uncooperate	uncooperate	0.2	0.2	0.25	2	ou	yes	not		continuous capsule capsulorhexis	continuous capsule capsulorhexis	yes		none	none	none	none	none	none	none	none	none	none	none	none	none	none	none	none	none	none			Secondary IOL implantation	4.5y	54
	84	female	2	118d	3.88	148d	4.88	6/12y	6/12y	6	4y+4m	52	follow the light	follow the light	0.4	0.5	0.5	2	ou	yes	not		continuous capsule capsulorhexis	continuous capsule capsulorhexis	yes		none	none	none	none	none	none	none	none	none	none	none	none	none	none	none	none	none	none			Secondary IOL implantation	2y	24
	85	female	2	0	0	8/12y	8	8.5/12y	8.5/12y	8.5	3y+7m	43	follow the light	follow the light	0.3	0.25	0.3	2	ou	yes	not		continuous capsule capsulorhexis	continuous capsule capsulorhexis	no		none	none	none	none	none	none	none	none	none	none	none	none	none	none	none	none	none	none			Secondary IOL implantation	2y	24
	86	female	2	1y	12	1+2/12y	14	1+2/12y	1+2/12y	14	5y	60	uncooperate	uncooperate	0.4	0.5	0.5	2	ou	yes	not		continuous capsule capsulorhexis	continuous capsule capsulorhexis	yes		none	none	none	none	none	none	none	none	none	none	none	none	none	none	none	none	none	none			Secondary IOL implantation	2+3/12y	27
PCO(OD)+ IOL decentration(OS)+Nystagmus	87	female	2	3m	3	4m	4	4m	4m	4	9.6y	114	uncooperate	uncooperate	0.2	0.2	0.3	2	ou	yes	not		continuous capsule capsulorhexis	continuous capsule capsulorhexis	yes		none	none	none	none	none	none	none	none	none	none	none	none	none	none	none	none	none	none			Secondary IOL implantation	5y	60
Strabismus(OS)+PCO(OS)	88	female	2	1y	12	1y	12	0	1y	12	3y+10m	46	uncooperate	uncooperate	0.3	0.1	0.3	2	ou	no	not		continuous capsule capsulorhexis	continuous capsule capsulorhexis	yes		none	none	none	none	none	none	none	none	none	none	none	none	none	none	none	none	none	none			Secondary IOL implantation	2y	24
	89	male	1	0	0	58d	1.9	61d	61d	2	3y+1.5m	37.5	can't follow the light	can't follow the light	0.3	0.1	0.3	2	ou	yes	not		continuous capsule capsulorhexis	continuous capsule capsulorhexis	yes		none	pupil adhesion	1day after surgery	2w after surgery	drug	good	none	none	none	none	none	none	none	none	none	none	none	none			Aphakia
	90	male	1	2/12y+15d	2.5	3/12y-2d	3	3/12y	3/12y	3	4y	48	can't follow the light	can't follow the light	0.3	0.18	0.4	2	ou	no	not		continuous capsule capsulorhexis	posterior capsule polishing	yes		none	none	none	none	none	none	none	none	none	none	none	none	none	none	none	none	none	none			Aphakia
	91	male	1	3/12y	3	3/12y	3	3/12y	3/12y	3	8y+2m	98	uncooperate	uncooperate	0.2	0.3	0.3	2	ou	yes	not		continuous capsule capsulorhexis	continuous capsule capsulorhexis	yes		Secondary membrane	Secondary membrane	2.5mo after surgery	none	observation	not obvious	none	none	none	none	none	none	none	none	none	none	none	none			Aphakia
	92	male	1	0	0	54d	1.77	112d	112d	3.67	2y	24	uncooperate	uncooperate	0.1	0.1	0.12	2	ou	yes	not		continuous capsule capsulorhexis	continuous capsule capsulorhexis	yes		pupil adhesion	pupil adhesion	1m after surgery	immediately	drug	on the mend（OD）not obvious（OS)	temporary intraocular hypertension	temporary intraocular hypertension	1d after surgery	immediately	drug	good	none	none	none	none	none	none			Aphakia
Glaucoma(OS)	93	male	1	2.5/12y	2.5	2.5/12y	2.5	113d	113d	3.77	5y+8m	68	can't follow the sight	can't follow the sight	0.2	0.04	0.2	2	ou	yes	not		continuous capsule capsulorhexis	continuous capsule capsulorhexis	yes		none	Glaucoma	11mo after surgery	immediately	drug	poor	none	Glaucoma	no relieve	2.5y after surgery	drainage implant	good	none	none	none	none	none	good			Aphakia
	94	male	1	3/12y	3	3/12y	3	116d	116d	3.8	5y+4.5m	64.5	follow the light	follow the light	0.3	0.23	0.3	2	ou	yes	not		continuous capsule capsulorhexis	continuous capsule capsulorhexis	yes		temporary intraocular hypertension	temporary intraocular hypertension	17d after surgery	immediately	drug	not obvious	none	none	none	none	none	none	none	none	none	none	none	none			Aphakia
with preoperative nystagmus	95	male	1	6m	6	6m	6	6m	6m	6	2.5y	30	can't follow the light	can't follow the light	0.08	0.08	0.12	2	ou	yes	not		continuous capsule capsulorhexis	continuous capsule capsulorhexis	yes		Decentralization of the pupil	Decentralization of the pupil	1mo after surgery	immediately	drug	on the mend	none	none	none	none	none	none	none	none	none	none	none	none			Aphakia
with preoperative nystagmus	96	male	1	35d	1.15	5/12y	5	7/12y	7/12y	7	2.5y	30	can't follow the sight	can't follow the sight	0.12	0.12	0.16	2	ou	yes	not		continuous capsule capsulorhexis	continuous capsule capsulorhexis	yes		none	none	none	none	none	none	none	none	none	none	none	none	none	none	none	none	none	none			Aphakia
	97	male	1	4m	4	4m	4	5m	5m	5	2.5y	30	can't follow the light	can't follow the light	uncooperate	uncooperate	uncooperate	2	ou	yes	not		continuous capsule capsulorhexis	continuous capsule capsulorhexis	yes		PCO	none	immediately	22mo after surgery	surgery	good	none	none	none	none	none	none	none	none	none	none	none	none			Aphakia
with preoperative nystagmus	98	male	1	4m	4	4m	4	4.4m	4.4m	4.4	4y+4m	52	light perception	light perception	0.04	0.04	0.04	2	ou	yes	not		continuous capsule capsulorhexis	continuous capsule capsulorhexis	yes		none	none	none	none	none	none	none	none	none	none	none	none	none	none	none	none	none	none			Aphakia
	99	male	1	0	0	5m	5	5.8m	5.8m	5.8	3y+5m	41	uncooperate	uncooperate	uncooperate	uncooperate	uncooperate	2	ou	yes	not		continuous capsule capsulorhexis	continuous capsule capsulorhexis	yes		PCO	PCO	1.5mo after surgery	immediately	surgery	good	none	Decentralization of the pupil	1.5mo after surgery	immediately	observation	not obvious	none	none	none	none	none	none			Aphakia
	100	male	1	2m	2	2m	2	2m	2m	2	1m	6.5	uncooperate	uncooperate	uncooperate	uncooperate	uncooperate	2	ou	yes	not		continuous capsule capsulorhexis	continuous capsule capsulorhexis	yes		none	none	none	none	none	none	none	none	none	none	none	none	none	none	none	none	none	none			Aphakia
PCO(OU)+choroidal detachment(OS)	101	female	2	52d	1.7	52d	1.7	85d	85d	2.79	3y+1m	37	can't follow the light	can't follow the light	0.08	0.06	0.09	2	ou	yes	not		continuous capsule capsulorhexis	continuous capsule capsulorhexis	yes		PCO	none	1mo after surgery	immediately	surgery	good	none	PCO	10w after surgery	14mo after surgery	surgery	good	none	choroidal detachment	OS,after PCO removation	immediately	drug	good			Aphakia
Glaucoma(OD)+Nystagmus	102	female	2	0	0	115d	3.83	120d	120d	4	2y+1.5m	25.5	uncooperate	uncooperate	0.1	0.12	0.16	2	ou	yes	not		continuous capsule capsulorhexis	continuous capsule capsulorhexis	yes		Glaucoma	none	6m after surgery	immediately	surgery(membranectomy)	good	none	none	none	none	none	none	none	none	none	none	none	none			Aphakia
Nystagmus+Strabismus(OD)	103	female	2	0	0	at birth	0	1+3/12y	1+3/12y	15	6y+9m	81	uncooperate	uncooperate	0.05	0.15	0.15	2	ou	yes	not		continuous capsule capsulorhexis	continuous capsule capsulorhexis	yes		none	none	none	none	none	none	none	none	none	none	none	none	none	none	none	none	none	none			Aphakia
	104	female	2	2.7m	2.7	3m	3	3m+5d	3m+5d	3.17	2y	24	uncooperate	uncooperate	uncooperate	uncooperate	uncooperate	2	ou	yes	not		continuous capsule capsulorhexis	continuous capsule capsulorhexis	yes		none	none	none	none	none	none	none	none	none	none	none	none	none	none	none	none	none	none			Aphakia
	105	female	2	10m	10	10m	10	10m	10m	10	1y+8m	20	uncooperate	uncooperate	uncooperate	uncooperate	uncooperate	2	ou	yes	not		continuous capsule capsulorhexis	continuous capsule capsulorhexis	yes		none	temporary intraocular hypertension	49d after surgery	immediately	drug	good	none	none	none	none	none	none	none	none	none	none	none	none			Aphakia
[truncated: 33 more columns]
